# Supplementary material for: Enhanced Stability and Compatibility of Montelukast and Levocetirizine in a Fixed-Dose Combination Monolayer Tablet
Source: Pharmaceutics. 2024 Jul 21;16(7):963. doi: 10.3390/pharmaceutics16070963 (PMC11279677; doi:10.3390/pharmaceutics16070963)
Supplement: Supplementary file 1 [file pharmaceutics-16-00963-s001.zip]

Archive with 1 entries (1 files):
- pharmaceutics-3107250-supplementary.pdf
